# Supplementary material for: Nickel Nanoparticles Induce the Synthesis of a Tumor-Related Polypeptide in Human Epidermal Keratinocytes
Source: Nanomaterials (Basel). 2020 May 21;10(5):992. doi: 10.3390/nano10050992 (PMC7279538; doi:10.3390/nano10050992)
Supplement: Supplementary file 1 [file nanomaterials-10-00992-s001.zip]

Archive with 2 entries (2 files):
- nanomaterials-797854-supplementary File 1.docx
- Supplementary File 2-List of fragments.xlsx
