# Supplementary material for: Nickel Nanoparticles Induce the Synthesis of a Tumor-Related Polypeptide in Human Epidermal Keratinocytes
Source: Nanomaterials (Basel). 2020 May 21;10(5):992. doi: 10.3390/nano10050992 (PMC7279538; doi:10.3390/nano10050992)
Supplement: Supplementary file 1 [file nanomaterials-10-00992-s001.zip › Supplementary File 2-List of fragments.xlsx]

## Sheet: Feuil1
FTMS + p NSI Full ms2 1453.30@hcd40.00 [200.00-2000.00]
Scan #: 1
RT: 1.00
m/z	Intensity	Relative
202.045	3350	19.99
203.049	217	1.29
204.083	495	2.95
205.084	54	0.32
210.136	338	2.02
211.095	686	4.09
211.132	474	2.83
211.139	37	0.22
212.098	40	0.24
212.105	422	2.52
212.135	32	0.19
213.1	13	0.08
213.11	47	0.28
213.136	9	0.05
218.019	1296	7.73
219.022	64	0.38
220.035	1291	7.7
220.076	142	0.85
221.038	78	0.47
221.079	17	0.1
225.111	5314	31.71
226.095	1202	7.17
226.113	523	3.12
227.098	122	0.73
227.115	82	0.49
228.103	18	0.11
229.105	209	1.25
230.107	46	0.27
230.107	24	0.14
231.111	5	0.03
244.121	403	2.4
245.125	52	0.31
246.125	9	0.05
260.115	231	1.38
261.12	33	0.2
262.12	5	0.03
262.19	522	3.11
263.163	648	3.87
263.194	45	0.27
264.166	58	0.35
265.167	16	0.1
277.085	64	0.38
278.089	10	0.06
282.132	936	5.59
282.169	739	4.41
282.255	408	2.43
283.135	99	0.59
283.172	79	0.47
283.259	45	0.27
284.137	25	0.15
284.175	19	0.11
293.137	131	0.78
294.143	21	0.13
296.184	446	2.66
297.188	35	0.21
308.184	526	3.14
309.189	47	0.28
310.287	298	1.78
311.29	40	0.24
312.173	13050	77.87
312.266	645	3.85
313.176	2177	12.99
313.269	107	0.64
314.157	61	0.36
314.168	456	2.72
314.179	127	0.76
315.158	12	0.07
315.171	51	0.3
322.163	2263	13.5
323.148	368	2.2
323.167	347	2.07
324.105	1009	6.02
324.154	68	0.41
325.108	139	0.83
326.107	7	0.04
328.148	1155	6.89
329.15	158	0.94
340.174	2984	17.81
341.178	536	3.2
342.066	3357	20.03
342.153	70	0.42
342.178	47	0.28
343.069	448	2.67
343.152	14	0.08
344.064	554	3.31
344.201	230	1.37
345.068	52	0.31
345.205	33	0.2
346.087	482	2.88
347.09	44	0.26
352.313	169	1.01
353.169	479	2.86
353.316	31	0.18
354.062	172	1.03
354.153	164	0.98
354.17	73	0.44
355.062	31	0.18
355.152	31	0.18
356.168	159	0.95
357.168	31	0.18
360.215	375	2.24
361.219	44	0.26
364.097	16759	100
365.101	2274	13.57
366.134	423	2.52
367.118	336	2
367.135	46	0.27
368.117	58	0.35
368.168	67	0.4
368.344	205	1.22
369.165	14	0.08
369.346	40	0.24
370.118	295	1.76
371.122	36	0.21
378.103	187	1.12
379.109	23	0.14
379.185	514	3.07
379.221	1346	8.03
380.071	6925	41.32
380.187	76	0.45
380.224	266	1.59
380.243	449	2.68
380.307	322	1.92
381.075	944	5.63
381.247	83	0.5
381.31	64	0.38
382.087	692	4.13
383.091	105	0.63
386.092	852	5.08
387.096	121	0.72
388.087	403	2.4
389.091	44	0.26
391.221	568	3.39
392.224	99	0.59
392.301	376	2.24
393.304	78	0.47
398.092	714	4.26
398.171	259	1.55
398.318	197	1.18
399.096	107	0.64
399.174	45	0.27
399.321	33	0.2
400.159	565	3.37
400.175	10	0.06
400.209	113	0.67
401.163	71	0.42
401.208	10	0.06
402.102	334	1.99
402.19	180	1.07
403.107	53	0.32
403.192	18	0.11
405.236	208	1.24
406.239	25	0.15
407.18	147	0.88
408.155	73	0.44
408.18	23	0.14
408.275	379	2.26
409.158	18	0.11
409.278	52	0.31
414.123	383	2.29
414.145	1521	9.08
414.226	203	1.21
415.128	57	0.34
415.148	312	1.86
415.228	32	0.19
416.119	269	1.61
417.123	36	0.21
418.117	10	0.06
419.181	44	0.26
419.216	2417	14.42
420.18	8	0.05
420.219	541	3.23
423.407	99	0.59
424.41	16	0.1
426.205	64	0.38
426.226	107	0.64
426.296	201	1.2
427.204	14	0.08
427.223	24	0.14
427.301	22	0.13
428.24	78	0.47
429.238	22	0.13
430.118	1192	7.11
431.122	213	1.27
437.227	9782	58.37
438.134	367	2.19
438.23	2294	13.69
439.137	36	0.21
439.232	376	2.24
440.312	344	2.05
441.317	52	0.31
442.176	650	3.88
443.181	136	0.81
444.174	27	0.16
448.363	521	3.11
449.367	124	0.74
450.258	290	1.73
451.262	40	0.24
454.328	167	1
455.332	37	0.22
458.15	418	2.49
458.171	1986	11.85
459.153	66	0.39
459.174	416	2.48
459.249	208	1.24
460.17	88	0.53
460.249	24	0.14
464.337	521	3.11
465.341	129	0.77
466.218	143	0.85
466.254	125	0.75
467.215	35	0.21
467.254	19	0.11
468.236	20	0.12
468.344	212	1.26
469.234	5	0.03
469.349	43	0.26
470.229	150	0.9
471.212	337	2.01
471.248	44	0.26
472.213	50	0.3
474.145	718	4.28
475.149	135	0.81
476.144	33	0.2
476.237	312	1.86
476.274	539	3.22
477.239	79	0.47
477.277	137	0.82
482.36	142	0.85
483.363	36	0.21
487.205	190	1.13
488.201	56	0.33
489.202	10	0.06
503.202	202	1.21
504.197	60	0.36
511.189	400	2.39
512.193	95	0.57
516.269	995	5.94
517.276	274	1.63
519.174	75	0.45
520.168	23	0.14
522.463	202	1.21
523.468	43	0.26
527.154	662	3.95
528.165	209	1.25
529.169	38	0.23
530.228	398	2.37
530.4	564	3.37
531.232	101	0.6
531.403	160	0.95
532.231	22	0.13
532.231	27	0.16
532.265	82	0.49
532.3	172	1.03
533.224	9	0.05
533.263	25	0.15
533.3	49	0.29
534.279	10049	59.96
535.283	2924	17.45
536.286	572	3.41
536.48	136	0.81
537.484	35	0.21
538.289	141	0.84
539.295	24	0.14
543.128	243	1.45
544.137	71	0.42
546.224	144	0.86
547.233	25	0.15
550.495	257	1.53
551.499	76	0.45
552.381	16199	96.66
553.385	4876	29.09
554.385	995	5.94
556.3	916	5.47
557.303	272	1.62
558.308	11	0.07
561.29	44	0.26
562.285	12	0.07
568.355	15465	92.28
569.358	4876	29.09
570.355	1028	6.13
570.355	1167	6.96
571.357	389	2.32
572.358	82	0.49
573.327	313	1.87
574.29	356	2.12
574.329	91	0.54
575.293	105	0.63
576.299	20	0.12
577.31	3	0.02
577.31	157	0.94
578.312	39	0.23
584.296	334	1.99
585.298	110	0.66
585.355	169	1.01
586.292	23	0.14
586.347	74	0.44
586.347	142	0.85
587.347	23	0.14
587.347	16	0.1
588.354	2	0.01
588.354	195	1.16
589.357	47	0.28
596.293	121	0.72
597.293	37	0.22
602.285	265	1.58
602.316	229	1.37
603.287	72	0.43
603.321	46	0.27
604.332	320	1.91
605.283	3	0.02
605.322	102	0.61
606.317	23	0.14
613.322	1073	6.4
614.326	333	1.99
615.328	15	0.09
622.343	125	0.75
623.306	163	0.97
623.344	24	0.14
624.313	33	0.2
631.332	5300	31.62
632.335	1810	10.8
633.338	424	2.53
634.339	61	0.36
638.309	67	0.4
639.299	23	0.14
640.318	147	0.88
641.32	50	0.3
648.326	34	0.2
649.319	12	0.07
652.353	42	0.25
653.353	7	0.04
670.38	105	0.63
671.383	32	0.19
673.357	148	0.88
674.36	44	0.26
678.347	228	1.36
679.342	49	0.29
681.35	3	0.02
683.346	101	0.6
684.358	33	0.2
684.428	102	0.61
685.429	37	0.22
689.203	184	1.1
690.216	69	0.41
691.326	17	0.1
691.368	44	0.26
692.321	8	0.05
692.364	8	0.05
700.403	172	1.03
701.35	260	1.55
701.391	68	0.41
702.354	97	0.58
703.368	308	1.84
704.177	358	2.14
704.371	116	0.69
705.18	113	0.67
706.187	34	0.2
708.351	24	0.14
709.356	11	0.07
710.341	2	0.01
711.358	48	0.29
712.365	18	0.11
724.366	40	0.24
725.382	12	0.07
728.385	5864	34.99
729.388	2329	13.9
730.391	612	3.65
731.357	176	1.05
731.402	44	0.26
732.357	59	0.35
735.366	44	0.26
736.355	17	0.1
737.368	136	0.81
738.374	50	0.3
739.386	159	0.95
740.391	67	0.4
741.384	17	0.1
746.179	215	1.28
747.184	36	0.21
748.388	90	0.54
749.388	31	0.18
758.409	254	1.52
759.412	89	0.53
760.391	130	0.78
761.393	38	0.23
762.4	14	0.08
765.457	111	0.66
766.46	40	0.24
775.399	116	0.69
776.393	48	0.29
778.409	2	0.01
779.397	188	1.12
780.397	54	0.32
784.066	58	0.35
785.076	33	0.2
794.388	99	0.59
795.394	38	0.23
801.415	13	0.08
802.404	6	0.04
804.391	97	0.58
805.403	33	0.2
806.403	12	0.07
810.418	20	0.12
811.427	10	0.06
819.44	30	0.18
820.425	12	0.07
821.439	145	0.87
822.447	29	0.17
823.417	10	0.06
824.42	3	0.02
824.42	39	0.23
825.421	21	0.13
828.41	26	0.16
829.419	12	0.07
831.431	0	0
833.404	86	0.51
834.417	38	0.23
837.445	71	0.42
838.444	32	0.19
849.429	362	2.16
850.255	489	2.92
850.433	167	1
851.259	193	1.15
851.437	28	0.17
852.425	61	0.36
852.425	10	0.06
853.422	28	0.17
855.459	310	1.85
856.464	142	0.85
860.381	30	0.18
861.398	14	0.08
863.427	93	0.55
864.43	22	0.13
865.431	12	0.07
866.229	251	1.5
866.451	2	0.01
867.233	81	0.48
867.446	51	0.3
868.231	20	0.12
868.443	23	0.14
870.455	34	0.2
871.459	16	0.1
875.455	631	3.77
876.457	302	1.8
877.413	588	3.51
878.418	297	1.77
878.418	75	0.45
879.424	87	0.52
879.424	33	0.2
880.439	10	0.06
880.439	18	0.11
881.253	204	1.22
882.254	86	0.51
890.475	51	0.3
891.479	24	0.14
895.442	177	1.06
896.454	168	1
897.458	50	0.3
897.458	165	0.98
898.465	10	0.06
898.465	79	0.47
899.455	91	0.54
900.451	44	0.26
900.451	5	0.03
901.443	13	0.08
903.458	42	0.25
904.465	29	0.17
906.446	1	0.01
918.199	368	2.2
918.491	301	1.8
919.202	186	1.11
919.493	151	0.9
920.202	56	0.33
920.49	31	0.18
925.45	196	1.17
926.459	102	0.61
927.472	31	0.18
928.475	6	0.04
934.502	138	0.82
935.5	69	0.41
936.209	230	1.37
937.214	115	0.69
938.214	35	0.21
938.486	40	0.24
939.503	24	0.14
940.505	76	0.45
941.483	41	0.24
941.483	27	0.16
942.481	12	0.07
942.481	18	0.11
943.482	2	0.01
943.482	5	0.03
944.485	23	0.14
944.485	1	0.01
945.489	15	0.09
946.493	221	1.32
947.487	118	0.7
948.485	36	0.21
949.472	8	0.05
950.271	91	0.54
951.274	30	0.18
952.513	170	1.01
953.516	86	0.51
955.463	34	0.2
956.487	19	0.11
960.479	120	0.72
961.479	49	0.29
962.488	13	0.08
963.488	4	0.02
966.493	51	0.3
967.502	35	0.21
968.516	164	0.98
969.512	54	0.32
970.521	26	0.16
971.504	5	0.03
972.511	208	1.24
973.514	108	0.64
975.025	54	0.32
975.465	38	0.23
975.526	7	0.04
976.021	31	0.18
976.477	15	0.09
977.487	6	0.04
978.493	1	0.01
979.498	44	0.26
980.496	26	0.16
982.518	1	0.01
983.52	89	0.53
984.522	50	0.3
985.506	15	0.09
986.521	36	0.21
986.521	3	0.02
987.526	24	0.14
988.517	40	0.24
989.517	34	0.2
989.517	1	0.01
990.501	10	0.06
991.505	135	0.81
992.508	98	0.58
993.507	30	0.18
993.507	63	0.38
994.508	6	0.04
994.508	44	0.26
995.525	335	2
996.517	178	1.06
997.52	122	0.73
998.505	65	0.39
999.503	20	0.12
1000.51	4	0.02
1001.53	58	0.35
1002.52	40	0.24
1003.56	12	0.07
1011.53	140	0.84
1012.31	775	4.62
1012.53	98	0.58
1013.02	28	0.17
1013.31	331	1.98
1013.51	31	0.18
1014.02	17	0.1
1014.32	109	0.65
1014.52	7	0.04
1015.53	296	1.77
1016.53	146	0.87
1017.52	48	0.29
1018.51	11	0.07
1019.5	313	1.87
1020.51	189	1.13
1021.51	61	0.36
1022.52	14	0.08
1025.53	109	0.65
1026.53	38	0.23
1027.52	168	1
1028.51	121	0.72
1029.28	194	1.16
1029.53	39	0.23
1029.53	102	0.61
1030.03	126	0.75
1030.28	107	0.64
1030.54	9	0.05
1030.54	68	0.41
1031.03	44	0.26
1031.55	148	0.88
1032.56	72	0.43
1034.53	6	0.04
1034.53	40	0.24
1035.54	22	0.13
1036.52	43	0.26
1037.54	35	0.21
1038.55	11	0.07
1040.53	70	0.42
1041.54	41	0.24
1042.53	15	0.09
1043.55	3	0.02
1044.54	128	0.76
1045.54	64	0.38
1046.52	24	0.14
1047.51	6	0.04
1047.51	136	0.81
1048.51	76	0.45
1050.55	6	0.04
1055.54	89	0.53
1056.54	56	0.33
1057.53	193	1.15
1058.53	128	0.76
1059.53	44	0.26
1060.55	11	0.07
1060.55	63	0.38
1061.55	46	0.27
1063.56	4	0.02
1065.57	248	1.48
1066.57	153	0.91
1067.56	53	0.32
1068.56	14	0.08
1068.56	17	0.1
1069.55	12	0.07
1069.55	2	0.01
1070.56	107	0.64
1071.55	54	0.32
1074.55	1	0.01
1074.55	27	0.16
1075.54	22	0.13
1076.55	52	0.31
1077.52	38	0.23
1080.56	127	0.76
1081.05	36	0.21
1081.57	78	0.47
1082.04	14	0.08
1082.56	28	0.17
1083.57	7	0.04
1084.57	1	0.01
1084.57	38	0.23
1085.05	0	0
1085.55	24	0.14
1088.57	0	0
1092.57	119	0.71
1093.56	111	0.66
1094.56	271	1.62
1095.56	142	0.85
1096.56	49	0.29
1097.59	16	0.1
1098.59	3	0.02
1098.59	106	0.63
1099.57	43	0.26
1100.54	42	0.25
1100.61	24	0.14
1101.55	28	0.17
1103.57	2	0.01
1103.57	52	0.31
1104.54	40	0.24
1104.54	0	0
1105.55	74	0.44
1106.56	4	0.02
1106.56	70	0.42
1106.56	59	0.35
1107.56	25	0.15
1107.56	0	0
1107.56	18	0.11
1108.56	43	0.26
1109.59	3	0.02
1109.59	1	0.01
1109.59	28	0.17
1110.58	91	0.54
1111.58	54	0.32
1112.6	230	1.37
1113.6	141	0.84
1113.6	5	0.03
1114.57	26	0.16
1115.57	15	0.09
1116.56	3	0.02
1117.57	92	0.55
1118.57	84	0.5
1119.58	31	0.18
1120.59	9	0.05
1122.57	78	0.47
1123.57	57	0.34
1124.57	21	0.13
1124.57	23	0.14
1125.57	6	0.04
1125.57	17	0.1
1126.59	1	0.01
1126.59	33	0.2
1127.58	21	0.13
1128.52	157	0.94
1128.61	256	1.53
1129.54	95	0.57
1129.61	136	0.81
1130.55	103	0.61
1131.55	62	0.37
1132.55	47	0.28
1133.54	28	0.17
1136.58	0	0
1137.6	97	0.58
1138.58	60	0.36
1140.6	233	1.39
1141.6	143	0.85
1142.62	175	1.04
1143.61	110	0.66
1144.59	31	0.18
1145.6	12	0.07
1146.62	2	0.01
1147.58	106	0.63
1148.57	65	0.39
1149.59	99	0.59
1150.58	47	0.28
1151.59	1	0.01
1151.59	24	0.14
1152.58	7	0.04
1153.59	114	0.68
1154.59	42	0.25
1155.59	91	0.54
1156.59	14	0.08
1156.59	72	0.43
1156.59	8	0.05
1157.6	12	0.07
1157.6	1	0.01
1157.6	28	0.17
1158.6	8	0.05
1158.6	45	0.27
1159.61	1	0.01
1159.61	24	0.14
1164.6	85	0.51
1165.58	66	0.39
1172.6	139	0.83
1173.59	111	0.66
1174.59	44	0.26
1177.61	128	0.76
1178.61	35	0.21
1179.61	32	0.19
1180.59	10	0.06
1181.61	39	0.23
1181.61	2	0.01
1182.61	33	0.2
1183.63	97	0.58
1184.12	17	0.1
1184.62	61	0.36
1185.09	10	0.06
1185.59	73	0.44
1186.58	63	0.38
1187.59	25	0.15
1187.59	1	0.01
1188.6	8	0.05
1191.62	213	1.27
1192.61	138	0.82
1193.6	47	0.28
1194.64	17	0.1
1196.62	105	0.63
1197.65	54	0.32
1198.59	91	0.54
1199.63	8	0.05
1199.63	65	0.39
1200.63	151	0.9
1201.62	123	0.73
1203.63	15	0.09
1204.61	3	0.02
1204.61	79	0.47
1205.61	55	0.33
1206.62	88	0.53
1207.61	69	0.41
1208.59	11	0.07
1209.63	8	0.05
1209.64	169	1.01
1209.64	9	0.05
1210.63	138	0.82
1210.63	2	0.01
1210.98	170	1.01
1211.97	82	0.49
1212.63	0	0
1214.62	111	0.66
1215.61	78	0.47
1216.62	32	0.19
1217.64	10	0.06
1223.62	90	0.54
1224.62	64	0.38
1228.63	125	0.75
1229.62	73	0.44
1230.63	117	0.7
1231.64	11	0.07
1231.64	84	0.5
1232.33	55	0.33
1233.34	20	0.12
1234.63	2	0.01
1235.64	133	0.79
1236.63	88	0.53
1237.63	142	0.85
1238.63	114	0.68
1238.63	12	0.07
1239.63	3	0.02
1239.63	48	0.29
1240.61	15	0.09
1241.62	3	0.02
1241.62	130	0.78
1242.63	103	0.61
1243.66	79	0.47
1244.64	58	0.35
1245.61	3	0.02
1245.61	24	0.14
1246.62	86	0.51
1246.62	8	0.05
1247.62	2	0.01
1247.62	37	0.22
1251.65	181	1.08
1252.67	135	0.81
1253.64	31	0.18
1254.63	53	0.32
1254.63	19	0.11
1255.32	55	0.33
1255.63	59	0.35
1255.63	4	0.02
1256.31	37	0.22
1256.65	25	0.15
1256.65	84	0.5
1257.66	27	0.16
1259.67	8	0.05
1260.15	110	0.66
1260.67	318	1.9
1261.15	54	0.32
1261.67	156	0.93
1262.64	36	0.21
1262.64	93	0.55
1263.64	32	0.19
1263.64	30	0.18
1264.64	91	0.54
1264.64	7	0.04
1265.64	70	0.42
1266.64	94	0.56
1267.64	79	0.47
1267.64	10	0.06
1268.63	2	0.01
1268.63	34	0.2
1269.63	11	0.07
1270.63	135	0.81
1270.63	2	0.01
1271.64	98	0.58
1272.63	42	0.25
1274.38	2042	12.18
1275.38	1160	6.92
1275.66	139	0.83
1276.39	466	2.78
1276.64	102	0.61
1277.38	124	0.74
1277.63	41	0.24
1278.64	14	0.08
1279.64	118	0.7
1280.64	100	0.6
1281.64	43	0.26
1282.64	14	0.08
1282.64	141	0.84
1283.63	3	0.02
1283.63	97	0.58
1284.65	112	0.67
1285.64	100	0.6
1286.66	3	0.02
1286.66	44	0.26
1287.67	14	0.08
1288.67	330	1.97
1289.67	197	1.18
1290.68	83	0.5
1291.69	94	0.56
1291.69	34	0.2
1292.68	65	0.39
1292.68	8	0.05
1293.66	123	0.73
1294.71	9	0.05
1294.71	95	0.57
1294.73	8	0.05
1295.71	166	0.99
1295.72	4	0.02
1296.7	111	0.66
1297.7	51	0.3
1299.66	194	1.16
1300.66	136	0.81
1301.67	154	0.92
1302.66	20	0.12
1302.66	108	0.64
1303.64	130	0.78
1304.67	102	0.61
1305.69	4	0.02
1305.69	45	0.27
1306.69	15	0.09
1307.67	121	0.72
1307.67	4	0.02
1308.68	77	0.46
1309.68	60	0.36
1309.68	44	0.26
1310.68	63	0.38
1310.68	15	0.09
1311.68	166	0.99
1312.67	117	0.7
1313.69	164	0.98
1314.68	147	0.88
1315.67	4	0.02
1315.67	66	0.39
1316.67	22	0.13
1317.67	36	0.21
1317.67	5	0.03
1318.67	47	0.28
1318.67	33	0.2
1319.64	15	0.09
1319.64	21	0.13
1320.65	7	0.04
1320.65	113	0.67
1321.66	1	0.01
1321.66	95	0.57
1321.66	3	0.02
1322.7	30	0.18
1323.7	14	0.08
1323.71	81	0.48
1324.7	3	0.02
1324.72	58	0.35
1326.69	163	0.97
1327.69	111	0.66
1327.71	56	0.33
1327.71	2	0.01
1328.69	18	0.11
1328.72	38	0.23
1329.67	18	0.11
1329.67	90	0.54
1329.72	13	0.08
1330.67	85	0.51
1330.67	4	0.02
1331.67	31	0.18
1332.67	13	0.08
1333.66	109	0.65
1333.66	3	0.02
1334.67	82	0.49
1335.67	107	0.64
1336.67	109	0.65
1337.67	49	0.29
1337.67	84	0.5
1338.68	17	0.1
1338.68	105	0.63
1339.68	326	1.95
1340.68	228	1.36
1341.68	4	0.02
1341.68	111	0.66
1342.66	38	0.23
1342.66	66	0.39
1343.66	53	0.32
1343.66	10	0.06
1344.68	105	0.63
1345.7	76	0.45
1346.68	116	0.69
1347.66	97	0.58
1348.67	3	0.02
1348.67	45	0.27
1349.68	15	0.09
1350.67	4	0.02
1350.67	140	0.84
1351.67	102	0.61
1352.67	142	0.85
1353.67	123	0.73
1354.7	20	0.12
1354.71	56	0.33
1354.71	4	0.02
1355.71	20	0.12
1355.72	19	0.11
1356.72	160	0.95
1357.72	105	0.63
1358.7	54	0.32
1359.68	91	0.54
1359.68	19	0.11
1360.68	5	0.03
1360.68	68	0.41
1361.69	144	0.86
1362.18	58	0.35
1362.68	129	0.77
1363.2	32	0.19
1363.69	59	0.35
1364.68	135	0.81
1364.68	21	0.13
1365.67	5	0.03
1365.67	68	0.41
1366.68	47	0.28
1367.68	16	0.1
1367.68	135	0.81
1368.68	4	0.02
1368.68	138	0.82
1369.68	96	0.57
1369.68	64	0.38
1370.71	22	0.13
1370.71	123	0.73
1373.68	86	0.51
1373.68	5	0.03
1374.66	69	0.41
1375.67	99	0.59
1376.66	74	0.44
1376.66	11	0.07
1377.68	110	0.66
1378.7	89	0.53
1379.7	150	0.9
1380.69	112	0.67
1381.72	407	2.43
1382.73	342	2.04
1383.73	5	0.03
1383.73	161	0.96
1384.72	222	1.32
1384.72	57	0.34
1385.73	190	1.13
1385.73	15	0.09
1386.7	89	0.53
1387.73	31	0.18
1387.73	121	0.72
1388.7	8	0.05
1388.7	90	0.54
1389.7	170	1.01
1390.7	138	0.82
1391.67	65	0.39
1392.69	23	0.14
1393.73	6	0.04
1393.73	158	0.94
1394.73	153	0.91
1395.69	62	0.37
1396.7	150	0.9
1397.68	113	0.67
1398.74	251	1.5
1399.73	222	1.32
1400.72	85	0.51
1400.72	5	0.03
1401.71	78	0.47
1401.71	30	0.18
1402.7	74	0.44
1402.71	10	0.06
1403.69	123	0.73
1404.69	93	0.55
1405.73	170	1.01
1406.7	129	0.77
1407.69	138	0.82
1408.7	105	0.63
1409.72	1144	6.83
1410.72	928	5.54
1411.73	444	2.65
1412.72	123	0.73
1412.72	159	0.95
1413.71	94	0.56
1413.71	43	0.26
1414.7	142	0.85
1415.71	132	0.79
1416.7	63	0.38
1416.7	4	0.02
1417.7	104	0.62
1417.7	23	0.14
1418.7	87	0.52
1418.7	6	0.04
1419.76	36	0.21
1420.76	143	0.85
1420.77	16	0.1
1421.71	96	0.57
1422.71	118	0.7
1423.71	90	0.54
1424.72	109	0.65
1425.7	84	0.5
1426.75	456	2.72
1427.75	14	0.08
1427.75	358	2.14
1428.23	38	0.23
1428.75	20	0.12
1428.75	427	2.55
1429.23	51	0.3
1429.75	286	1.71
1430.72	142	0.85
1431.7	51	0.3
1431.7	102	0.61
1432.72	90	0.54
1432.72	14	0.08
1437.74	207	1.24
1438.73	56	0.33
1439.74	75	0.45
1440.72	27	0.16
1441.72	7	0.04
1441.72	93	0.55
1442.72	82	0.49
1445.74	4	0.02
1447.73	120	0.72
1448.74	94	0.56
1450.4	149	0.89
1450.73	16	0.1
1451.4	117	0.7
1460.76	162	0.97
1461.74	122	0.73
1462.72	63	0.38
1464.73	6	0.04
1465.72	94	0.56
1466.74	85	0.51
1469.75	118	0.7
1470.74	92	0.55
1471.72	52	0.31
1472.72	19	0.11
1472.72	65	0.39
1473.74	5	0.03
1473.74	62	0.37
1474.74	51	0.3
1475.77	47	0.28
1476.75	23	0.14
1476.75	3	0.02
1477.74	8	0.05
1478.74	2	0.01
1478.74	119	0.71
1479.74	111	0.66
1480.74	38	0.23
1480.74	55	0.33
1481.74	51	0.3
1481.74	20	0.12
1482.75	146	0.87
1483.73	117	0.7
1484.73	30	0.18
1485.73	87	0.52
1486.77	70	0.42
1488.73	13	0.08
1488.73	30	0.18
1489.73	25	0.15
1489.73	3	0.02
1490.8	129	0.77
1491.78	28	0.17
1491.79	130	0.78
1492.75	22	0.13
1492.77	68	0.41
1493.76	100	0.6
1493.77	22	0.13
1494.75	4	0.02
1494.75	82	0.49
1494.75	4	0.02
1495.76	139	0.83
1496.75	113	0.67
1497.76	34	0.2
1498.74	40	0.24
1499.75	46	0.27
1500.73	23	0.14
1500.73	80	0.48
1501.73	48	0.29
1502.75	125	0.75
1503.74	97	0.58
1504.75	53	0.32
1504.75	3	0.02
1505.75	113	0.67
1505.75	19	0.11
1506.76	92	0.55
1506.76	5	0.03
1507.78	146	0.87
1508.77	119	0.71
1509.75	131	0.78
1510.74	128	0.76
1511.74	6	0.04
1511.74	64	0.38
1512.74	79	0.47
1512.74	24	0.14
1513.74	6	0.04
1513.74	28	0.17
1514.75	33	0.2
1514.75	39	0.23
1515.75	12	0.07
1515.75	33	0.2
1516.77	102	0.61
1516.77	3	0.02
1517.79	83	0.5
1518.75	72	0.43
1519.76	59	0.35
1521.8	11	0.07
1522.77	42	0.25
1522.77	3	0.02
1523.75	60	0.36
1523.8	10	0.06
1524.76	146	0.87
1524.8	10	0.06
1525.77	140	0.84
1525.81	5	0.03
1526.76	71	0.42
1527.79	14	0.08
1528.8	7	0.04
1528.8	54	0.32
1529.8	45	0.27
1529.8	1	0.01
1531.79	8	0.05
1531.79	62	0.37
1532.75	51	0.3
1532.75	2	0.01
1533.79	124	0.74
1534.8	125	0.75
1535.8	64	0.38
1535.8	2	0.01
1536.79	22	0.13
1537.78	7	0.04
1537.78	30	0.18
1538.78	33	0.2
1538.78	1	0.01
1539.82	60	0.36
1540.81	70	0.42
1541.76	36	0.21
1542.77	99	0.59
1543.76	65	0.39
1544.77	0	0
1544.77	43	0.26
1545.76	86	0.51
1545.76	16	0.1
1546.77	72	0.43
1546.77	4	0.02
1547.76	1	0.01
1547.76	39	0.23
1550.81	93	0.55
1551.8	78	0.47
1552.78	20	0.12
1553.77	15	0.09
1554.78	4	0.02
1554.78	106	0.63
1555.8	89	0.53
1555.8	1	0.01
1556.8	139	0.83
1557.79	117	0.7
1558.79	44	0.26
1559.77	23	0.14
1560.76	39	0.23
1560.76	7	0.04
1561.76	44	0.26
1561.76	1	0.01
1562.77	21	0.13
1562.77	23	0.14
1563.77	9	0.05
1563.77	29	0.17
1564.78	30	0.18
1565.78	36	0.21
1566.77	19	0.11
1567.79	64	0.38
1567.79	7	0.04
1568.77	57	0.34
1568.77	2	0.01
1569.78	121	0.72
1570.78	117	0.7
1571.77	61	0.36
1572.79	23	0.14
1573.79	7	0.04
1573.79	42	0.25
1574.79	1	0.01
1574.79	37	0.22
1575.79	104	0.62
1576.78	86	0.51
1577.78	15	0.09
1577.78	48	0.29
1578.79	24	0.14
1578.79	19	0.11
1579.78	103	0.61
1579.78	5	0.03
1580.79	1	0.01
1580.79	87	0.52
1581.8	105	0.63
1582.8	98	0.58
1583.82	49	0.29
1584.82	47	0.28
1584.82	20	0.12
1585.79	6	0.04
1585.79	47	0.28
1586.79	1	0.01
1586.79	25	0.15
1587.84	170	1.01
1588.83	140	0.84
1589.79	49	0.29
1590.81	24	0.14
1590.81	91	0.54
1591.84	86	0.51
1591.84	7	0.04
1592.82	131	0.78
1592.83	2	0.01
1593.8	112	0.67
1594.8	110	0.66
1595.8	97	0.58
1596.81	36	0.21
1597.79	111	0.66
1598.79	105	0.63
1599.81	56	0.33
1601.83	58	0.35
1601.83	6	0.04
1602.8	51	0.3
1602.8	1	0.01
1603.79	82	0.49
1604.8	70	0.42
1604.81	19	0.11
1605.83	16	0.1
1605.84	218	1.3
1606.34	127	0.76
1606.84	242	1.44
1606.84	14	0.08
1606.84	0	0
1607.33	103	0.61
1607.83	129	0.77
1608.8	51	0.3
1608.8	1	0.01
1609.8	72	0.43
1610.81	72	0.43
1611.8	38	0.23
1612.81	86	0.51
1613.81	56	0.33
1614.81	89	0.53
1614.81	34	0.2
1615.81	62	0.37
1616.8	115	0.69
1617.81	92	0.55
1618.79	40	0.24
1619.79	1	0.01
1619.79	21	0.13
1620.81	109	0.65
1620.81	6	0.04
1621.82	95	0.57
1621.82	1	0.01
1622.81	151	0.9
1623.83	143	0.85
1624.82	77	0.46
1624.82	6	0.04
1625.82	1	0.01
1625.82	30	0.18
1626.81	9	0.05
1626.81	72	0.43
1627.84	63	0.38
1627.84	2	0.01
1632.85	81	0.48
1633.86	71	0.42
1634.84	97	0.58
1635.81	70	0.42
1636.81	46	0.27
1639.87	96	0.57
1640.84	34	0.2
1641.83	37	0.22
1642.83	18	0.11
1642.83	28	0.17
1643.83	31	0.18
1643.83	5	0.03
1644.83	58	0.35
1644.83	1	0.01
1645.81	43	0.26
1646.84	30	0.18
1646.84	22	0.13
1647.85	12	0.07
1647.85	32	0.19
1650.83	141	0.84
1651.83	125	0.75
1652.83	34	0.2
1653.85	108	0.64
1654.84	97	0.58
1655.85	46	0.27
1657.92	8	0.05
1658.91	7	0.04
1660.83	26	0.16
1661.84	23	0.14
1661.84	81	0.48
1662.85	63	0.38
1663.84	87	0.52
1664.82	78	0.47
1665.82	25	0.15
1667.83	5	0.03
1668.85	1	0.01
1669.84	53	0.32
1670.85	50	0.3
1671.86	27	0.16
1673.89	3	0.02
1683.87	104	0.62
1684.88	98	0.58
1684.9	84	0.5
1685.89	54	0.32
1685.9	76	0.45
1686.91	19	0.11
1689.88	0	0
1693.87	63	0.38
1694.87	57	0.34
1695.88	5	0.03
1696.85	7	0.04
1697.84	2	0.01
1698.86	0	0
1703.88	145	0.87
1704.9	162	0.97
1705.91	90	0.54
1706.89	37	0.22
1707.86	96	0.57
1707.86	12	0.07
1708.85	63	0.38
1709.87	25	0.15
1710.91	20	0.12
1711.87	6	0.04
1720.91	199	1.19
1721.91	164	0.98
1722.92	62	0.37
1723.91	43	0.26
1725.88	1	0.01
1731.88	382	2.28
1732.89	385	2.3
1733.89	217	1.29
1734.87	91	0.54
1735.88	1	0.01
1741.85	55	0.33
1742.9	65	0.39
1743.9	37	0.22
1746.86	1	0.01
1748.9	451	2.69
1749.9	439	2.62
1750.9	254	1.52
1751.92	184	1.1
1751.92	107	0.64
1752.91	173	1.03
1752.91	35	0.21
1753.91	98	0.58
1753.91	3	0.02
1774.91	98	0.58
1775.92	88	0.53
1776.89	47	0.28
1777.9	47	0.28
1778.92	52	0.31
1779.91	30	0.18
1780.95	5	0.03
1781.94	1	0.01
1782.96	0	0
1807.92	74	0.44
1808.93	72	0.43
1809.93	14	0.08
1812.89	0	0
1821.94	165	0.98
1822.94	161	0.96
1823.93	95	0.57
1828.92	8	0.05
1829.94	7	0.04
1830.95	4	0.02
1865.96	20	0.12
1866.97	20	0.12
1867.94	12	0.07
1873.99	54	0.32
1874.97	71	0.42
1875.96	42	0.25
1886.96	19	0.11
1887.96	18	0.11
1888.97	11	0.07
1890.98	1	0.01
1905.03	57	0.34
1905.99	45	0.27
1907.03	35	0.21
1912.98	53	0.32
1913.98	54	0.32
1914.97	28	0.17
1926.98	15	0.09
1927.99	16	0.1
1928.99	10	0.06
1930.99	1	0.01
1945.02	46	0.27
1946.02	23	0.14
1947.03	29	0.17
1950.05	1	0.01
1954.97	11	0.07
1955.99	11	0.07
1956.99	7	0.04
1962.01	87	0.52
1963.02	105	0.63
1964.01	62	0.37
1965.04	94	0.56
1965.04	29	0.17
1966.04	10	0.06
1966.04	100	0.6
1967.04	3	0.02
1967.04	61	0.36
1968.04	18	0.11
1969.04	10	0.06
1979.03	15	0.09
1980.04	14	0.08
1981	10	0.06
1984.01	0	0
1993.03	151	0.9
1994.03	143	0.85
1995.04	101	0.6
1996.03	20	0.12
1997.01	16	0.1
2001.02	65	0.39
2002.03	63	0.38
2003.05	17	0.1
2003.05	44	0.26
2004.05	5	0.03
2004.05	20	0.12
2005.04	11	0.07
2005.04	7	0.04
2008	0	0
2010.03	22	0.13
2011.03	26	0.16
2012.03	16	0.1
2013.01	7	0.04
2015.03	0	0
2020.02	21	0.13
2021.04	25	0.15
2022.05	17	0.1
2023.06	7	0.04
2024.05	2	0.01
2025.06	0	0
2049.04	164	0.98
2050.05	159	0.95
2051.05	126	0.75
2051.05	77	0.46
2052.06	85	0.51
2052.06	58	0.35
2053.06	21	0.13
2053.06	54	0.32
2054.07	6	0.04
2054.07	6	0.04
2055.04	9	0.05
2075.08	31	0.18
2076.11	35	0.21
2077.1	22	0.13
2079.06	4	0.02
2081.07	44	0.26
2082.07	46	0.27
2083.08	32	0.19
2085.07	5	0.03
2099.12	8	0.05
2100.1	9	0.05
2101.11	6	0.04
2107.07	15	0.09
2108.08	16	0.1
2109.06	11	0.07
2111.08	2	0.01
2121.09	31	0.18
2122.08	24	0.14
2123.1	23	0.14
2124.08	45	0.27
2125.09	60	0.36
2126.11	40	0.24
2127.12	19	0.11
2128.11	5	0.03
2129.11	2	0.01
2139.11	30	0.18
2140.11	28	0.17
2141.12	22	0.13
2142.1	10	0.06
2143.11	4	0.02
2144.14	50	0.3
2145.15	57	0.34
2146.15	32	0.19
2147.11	18	0.11
2147.11	8	0.05
2148.11	7	0.04
2148.11	9	0.05
2149.09	2	0.01
2149.09	6	0.04
2151.08	1	0.01
2156.13	78	0.47
2157.13	97	0.58
2158.11	64	0.38
2159.11	31	0.18
2161.13	3	0.02
2172.14	39	0.23
2173.14	61	0.36
2174.15	40	0.24
2175.15	12	0.07
2176.13	7	0.04
2177.13	2	0.01
2178.12	163	0.97
2179.12	194	1.16
2180.12	117	0.7
2181.13	64	0.38
2182.13	11	0.07
2183.12	8	0.05
2194.16	49	0.29
2195.17	82	0.49
2196.15	55	0.33
2197.18	27	0.16
2198.16	10	0.06
2199.13	3	0.02
2204.13	135	0.81
2205.13	187	1.12
2206.14	127	0.76
2207.13	63	0.38
2208.12	5	0.03
2209.08	8	0.05
2222.16	70	0.42
2223.17	122	0.73
2224.16	69	0.41
2225.2	42	0.25
2226.12	10	0.06
2227.2	5	0.03
2228.13	1	0.01
2228.13	40	0.24
2229.13	48	0.29
2230.14	12	0.07
2231.14	16	0.1
2233.13	2	0.01
2234.14	0	0
2237.14	26	0.16
2238.16	27	0.16
2239.15	21	0.13
2240.15	10	0.06
2241.19	4	0.02
2242.22	104	0.62
2243.16	124	0.74
2244.15	83	0.5
2245.15	43	0.26
2246.14	17	0.1
2247.15	5	0.03
2248.13	1	0.01
2269.2	54	0.32
2270.2	66	0.39
2271.2	45	0.27
2273.17	9	0.05
2275.2	0	0
2275.2	38	0.23
2276.18	32	0.19
2277.17	32	0.19
2278.19	13	0.08
2279.17	6	0.04
2279.17	20	0.12
2280.17	4	0.02
2281.2	7	0.04
2282.16	3	0.02
2283.21	0	0
2291.21	38	0.23
2292.22	62	0.37
2293.23	43	0.26
2294.2	18	0.11
2295.17	9	0.05
2296.16	3	0.02
2308.19	29	0.17
2309.17	56	0.33
2310.18	24	0.14
2311.18	20	0.12
2313.18	2	0.01
2317.19	47	0.28
2318.19	59	0.35
2319.22	42	0.25
2319.22	78	0.47
2320.22	95	0.57
2321.23	69	0.41
2322.2	27	0.16
2323.2	640	3.82
2324.2	866	5.17
2325.21	616	3.68
2326.2	319	1.9
2327.22	131	0.78
2328.21	40	0.24
2329.2	11	0.07
2333.19	63	0.38
2334.22	79	0.47
2335.22	56	0.33
2336.22	90	0.54
2337.21	115	0.69
2338.21	70	0.42
2339.22	43	0.26
2339.22	1	0.01
2339.22	12	0.07
2340.21	7	0.04
2340.21	17	0.1
2341.2	5	0.03
2341.2	11	0.07
2343.18	2	0.01
2345.19	0	0
2351.2	394	2.35
2352.2	474	2.83
2353.2	357	2.13
2354.2	186	1.11
2355.22	77	0.46
2356.21	26	0.16
2356.21	40	0.24
2357.23	51	0.3
2357.23	7	0.04
2358.2	8	0.05
2359.21	19	0.11
2360.18	5	0.03
2361.19	2	0.01
2386.18	21	0.13
2387.2	62	0.37
2388.26	37	0.22
2389.28	23	0.14
2390.28	75	0.45
2391.28	96	0.57
2392.24	59	0.35
2393.24	37	0.22
2394.23	15	0.09
2395.3	5	0.03
2404.24	114	0.68
2405.24	148	0.88
2406.24	82	0.49
2407.26	57	0.34
2408.26	24	0.14
2409.23	21	0.13
2409.23	8	0.05
2410.21	10	0.06
2410.21	2	0.01
2411.21	20	0.12
2413.25	4	0.02
2415.22	0	0
2416.26	79	0.47
2417.28	145	0.87
2418.28	98	0.58
2419.28	56	0.33
2420.27	20	0.12
2421.27	8	0.05
2422.26	1015	6.06
2423.27	1544	9.21
2424.27	1127	6.72
2425.28	608	3.63
2426.28	257	1.53
2427.28	88	0.53
2428.26	23	0.14
2429.24	24	0.14
2430.23	14	0.08
2431.23	24	0.14
2433.23	42	0.25
2433.23	5	0.03
2434.25	54	0.32
2435.28	52	0.31
2435.28	0	0
2435.28	41	0.24
2436.3	69	0.41
2437.29	49	0.29
2438.26	21	0.13
2439.25	11	0.07
2447.25	38	0.23
2448.24	36	0.21
2449.23	37	0.22
2450.26	812	4.85
2451.26	1160	6.92
2452.26	864	5.16
2453.27	465	2.77
2454.27	198	1.18
2455.29	68	0.41
2456.26	19	0.11
2465.27	150	0.9
2466.27	188	1.12
2467.27	150	0.9
2468.27	81	0.48
2469.27	34	0.2
2470.26	12	0.07
2471.27	3	0.02
2486.27	50	0.3
2487.32	89	0.53
2488.3	23	0.14
2489.28	36	0.21
2491.22	5	0.03
2506.32	28	0.17
2507.28	50	0.3
2508.3	24	0.14
2509.27	21	0.13
2511.26	3	0.02
2513.31	22	0.13
2514.32	26	0.16
2515.33	23	0.14
2516.31	7	0.04
2518.24	1	0.01
2519.34	0	0
2535.28	16	0.1
2536.29	12	0.07
2537.26	17	0.1
2539.26	4	0.02
2541.27	0	0
2547.33	160	0.95
2548.32	210	1.25
2549.32	171	1.02
2550.32	95	0.57
2551.32	42	0.25
2553.28	4	0.02
2567.27	30	0.18
2568.28	20	0.12
2569.3	32	0.19
2571.29	8	0.05
2573.32	0	0
2610.36	45	0.27
2611.38	108	0.64
2612.37	65	0.39
2613.39	49	0.29
2615.34	8	0.05
2616.37	39	0.23
2617.37	108	0.64
2618.36	56	0.33
2619.36	49	0.29
2621.37	8	0.05
2634.35	30	0.18
2635.34	59	0.35
2636.35	29	0.17
2637.33	27	0.16
2639.29	4	0.02
2644.37	89	0.53
2645.4	222	1.32
2646.37	118	0.7
2647.41	103	0.61
2648.36	40	0.24
2649.4	18	0.11
2662.32	17	0.1
2663.35	50	0.3
2664.34	33	0.2
2665.34	23	0.14
2667.33	4	0.02
2713.44	79	0.47
2714.43	95	0.57
2715.45	96	0.57
2716.42	26	0.16
2717.41	27	0.16
2719.36	3	0.02
2742.43	108	0.64
2743.43	160	0.95
2744.43	100	0.6
2745.43	81	0.48
2747.36	15	0.09
2838.46	83	0.5
2839.5	164	0.98
2840.49	106	0.63
2841.5	88	0.53
2842.46	14	0.08
2843.4	18	0.11
2845.43	1	0.01
2876.46	60	0.36
2877.47	93	0.55
2878.44	36	0.21
2879.48	52	0.31
2880.45	13	0.08
2881.45	11	0.07
2883.43	28	0.17
2883.43	1	0.01
2884.44	29	0.17
2885.45	39	0.23
2886.44	25	0.15
2890.46	9	0.05
2891.48	30	0.18
2892.46	19	0.11
2893.46	16	0.1
2895.45	28	0.17
2895.45	3	0.02
2896.48	1	0.01
2896.48	25	0.15
2897.49	39	0.23
2897.49	0	0
2898.48	31	0.18
2898.48	24	0.14
2899.49	46	0.27
2900.49	43	0.26
2901.46	1	0.01
2901.46	27	0.16
2903.45	6	0.04
2915.51	119	0.71
2916.52	170	1.01
2917.53	168	1
2918.52	82	0.49
2919.52	42	0.25
2920.54	5	0.03
2921.51	6	0.04
2934.48	34	0.2
2935.52	88	0.53
2936.51	74	0.44
2937.53	50	0.3
2938.51	26	0.16
2939.5	11	0.07
2941.47	1	0.01
2950.55	62	0.37
2951.55	139	0.83
2952.53	83	0.5
2953.53	82	0.49
2954.53	6	0.04
2955.48	8	0.05
2956.52	3	0.02
2957.48	0	0
2973.54	38	0.23
2974.52	58	0.35
2975.49	56	0.33
2976.53	10	0.06
2977.47	19	0.11
2979.46	3	0.02
3069.61	40	0.24
3070.57	49	0.29
3071.6	62	0.37
3072.59	20	0.12
3073.58	22	0.13
3075.56	3	0.02
3166.62	43	0.26
3167.64	90	0.54
3168.63	63	0.38
3169.63	59	0.35
3170.62	12	0.07
3171.58	14	0.08
3173.57	1	0.01
3263.68	82	0.49
3264.69	103	0.61
3265.7	142	0.85
3266.7	100	0.6
3267.73	56	0.33
3268.68	14	0.08
3269.68	10	0.06
3292.69	22	0.13
3293.68	73	0.44
3294.68	65	0.39
3295.7	51	0.3
3297.63	13	0.08
3299.65	1	0.01
3349.74	59	0.35
3350.72	82	0.49
3351.72	108	0.64
3352.71	62	0.37
3353.7	44	0.26
3360.75	83	0.5
3361.75	200	1.19
3362.76	193	1.15
3363.75	144	0.86
3364.75	76	0.45
3365.77	39	0.23
3367.73	5	0.03
3521.83	38	0.23
3522.83	73	0.44
3523.81	76	0.45
3524.81	24	0.14
3525.77	33	0.2
3527.73	6	0.04
3617.87	50	0.3
3618.86	77	0.46
3619.87	105	0.63
3620.87	67	0.4
3621.85	48	0.29
3659.89	211	1.26
3660.89	448	2.67
3661.89	511	3.05
3662.89	392	2.34
3663.89	239	1.43
3664.91	122	0.73
3665.9	39	0.23
3667.85	5	0.03
3727.95	80	0.48
3728.95	164	0.98
3729.96	218	1.3
3730.95	170	1.01
3731.97	105	0.63
3731.97	22	0.13
3732.96	54	0.32
3732.96	25	0.15
3733.92	19	0.11
3733.92	23	0.14
3744.98	136	0.81
3745.99	376	2.24
3746.98	440	2.63
3747.98	347	2.07
3749	215	1.28
3749.98	111	0.66
3750.97	38	0.23
3751.92	18	0.11
3755.95	64	0.38
3756.95	110	0.66
3757.96	143	0.85
3758.94	103	0.61
3760	70	0.42
3760.96	18	0.11
3761.96	16	0.1
3772.99	90	0.54
3773.97	223	1.33
3774.97	257	1.53
3775.99	205	1.22
3776.98	109	0.65
3777.98	51	0.3
3779	22	0.13
3871.03	35	0.21
3872.04	55	0.33
3873.02	31	0.18
3874.01	12	0.07
3875.08	15	0.09
3878.03	0	0
3967.06	6	0.04
3968.1	28	0.17
3969.08	33	0.2
3970.07	22	0.13
3971.11	17	0.1
3974.1	1	0.01
4064.12	26	0.16
4065.15	51	0.3
4066.13	64	0.38
4067.15	56	0.33
4068.14	32	0.19
4069.12	10	0.06
4070.16	9	0.05
4301.29	154	0.92
4302.28	308	1.84
4303.28	437	2.61
4304.3	390	2.33
4305.29	270	1.61
4306.29	155	0.92
4307.31	76	0.45
4308.28	32	0.19
4329.28	172	1.03
4330.27	454	2.71
4331.28	609	3.63
4332.28	542	3.23
4333.28	377	2.25
4334.29	217	1.29
4335.29	108	0.64
4336.28	46	0.27
4337.22	16	0.1
4349.24	45	0.27
4349.93	48	0.29
4351.19	50	0.3
4352.18	35	0.21
4352.87	11	0.07
4352.87	20	0.12
4354.21	10	0.06
4354.21	26	0.16
4355.18	33	0.2
4355.18	4	0.02
4356.06	29	0.17
4356.06	1	0.01
4357.23	14	0.08
4561.39	19	0.11
4562.41	104	0.62
4563.39	135	0.81
4564.39	126	0.75
4565.41	91	0.54
[truncated: 129 more rows]
